# Supplementary material for: The relation between bystanders’ behavioral reactivity to distress and later helping behavior during a violent conflict in virtual reality
Source: PLoS One. 2018 Apr 19;13(4):e0196074. doi: 10.1371/journal.pone.0196074 (PMC5908166; doi:10.1371/journal.pone.0196074)
Supplement: S1 Data — (CSV) [file pone.0196074.s002.csv]

Participant	Low_Bias	High_Bias	Total_Interventions	Total_Group (1 = no intervention, 2 = intervention)	Decision Making	Sympathy (empathic concern)	Distance to V during conversation	Distance to V during conflict	Distance to P during conflict	Interest in football	Support for F.C. Barcelona	Experience in Virtual Reality	Perspective taking	Personal distress	Fantasy	Place Illusion	Plausibility
1	-1.95808	-0.45831	8	2	2.8	2.125	1.348809352	1.274788966	0.981074714	2	2	2	1.571428571	1.5	1.571428571	3.25	1.555555556
2	1.51758	0.91491	9	2	2.4	3	1.437489242	0.94510934	0.706243327	7	5	4	3.714285714	1.333333333	2.285714286	5	5
3	-0.39119	1.31561	29	2	3.6	2.5	0.81912541	0.694144073	0.641101359	5	4	7	2.142857143	0.333333333	2.571428571	6.25	5.777777778
4	-0.35202	-0.95603	14	2	2.2	1.5	0.980118764	0.826297526	0.789581402	3	4	5	1.571428571	1.666666667	2.714285714	3	3.555555556
5	-0.41396	-0.18031	0	1	3.4	3.125	0.847149991	0.907696254	0.724628272	7	6	1	2.142857143	1.166666667	2.714285714	4	4.666666667
6	-0.32638	0.428	1	2	1	3.5	0.789118778	0.864274273	0.653284554	2	2	5	3.714285714	0.5	4	2.75	4.222222222
7	0.61041	-0.34175	0	1	5	2.625	1.129313285	1.215370941	0.883306211	3	3	5	1.428571429	0.5	2.285714286	5.75	2.777777778
8	0.83334	0.79227	0	1	3.2	2.25	0.900265212	0.900884148	0.779403451	6	5	2	2.285714286	1	2.714285714	5.5	5
9	5.00E-05	0.16938	11	2	4.2	2.5	1.141015157	1.034133234	0.675256215	6	7	3	3.714285714	3.166666667	3.142857143	4.25	3.888888889
10	1.68748	-1.63615	0	1	3	1.875	1.095172163	1.097808773	0.823159213	5	7	4	2.428571429	0	1.285714286	4.75	3.444444444
11	0.40387	0.46755	0	1	1.8	3	0.788407535	0.833199359	0.714070411	2	4	2	2.571428571	1.333333333	3	2.75	1.222222222
12	0.43111	0.80435	0	1	3.6	1.875	1.134032867	1.159135417	0.951491954	6	6	1	3	0.833333333	1.142857143	2.75	2.111111111
13	0.33604	-3.32342	22	2	3	2	0.858491112	0.54812961	0.546432814	4	4	1	2.714285714	0.666666667	1.714285714	2.25	2.666666667
14	-2.22926	0.46989	7	2	2.6	3.5	1.484642368	1.464229473	1.039145098	4	5	4	2.285714286	1.333333333	3	5.75	4.888888889
15	0.59273	0.32315	6	2	5	2.875	0.898182406	0.923647236	0.752903467	7	7	5	3.571428571	2.333333333	3.428571429	3.75	1.888888889
16	0.18158	0.57188	39	2	2.2	2.625	1.130902081	0.946765725	0.64798388	5	4	2	2.857142857	1.333333333	1.857142857	4.25	4.555555556
17	1.32101	0.37102	4	2	2	3.375	0.912750199	0.819749282	0.68836653			1	2.571428571	0.833333333	2.857142857	5.25	4.666666667
18	0.75945	0.54287	0	1	4.2	0.875	0.811214515	0.830028312	0.88724508	6	7	3	2.285714286	0.833333333	2.285714286	5.5	3.444444444
19	0.29719	0.72617	3	2	4	2.75	0.976543119	1.061770412	0.833573673	3	3	1	2.142857143	3	1.666666667	1.5	2.333333333
20	-0.1068	-1.24379	16	2	1.6	2.5	0.68803533	0.714646797	0.610031247			1	2.428571429	1.5	2.857142857	5.5	5.444444444
21	0.45165	-0.55783	11	2	3.2	2.25	1.129449813	1.08727713	0.815795954	6	7	5	3	0.833333333	3	2	2.111111111
22	0.82521	-0.0575	0	1	4.8	1.5	0.999180022	1.029163327	0.772497691	2	1	5	2	2.5	1.428571429	4.5	2.333333333
23	-0.04695	-0.14635	16	2	2.8	2.625	0.914605382	0.820062933	0.721921888	6	7	4	2.142857143	2.166666667	2.428571429	4.25	4.111111111
24	-0.65234	1.74725	9	2	4.2	2.75	0.780333447	0.704871687	0.615677261	4	5	1	2.428571429	0.666666667	1.571428571	2.5	3.333333333
25	-0.32001	0.41889	1	2	3.6	3.75	0.924264583	0.829517292	0.526021552	7	6	1	2.714285714	1.666666667	2.142857143	6	4.222222222
26	-0.66826	0.31027	0	1	5	1.75	1.057349151	1.097543987	0.919475494	2	1	1	2.142857143	2.5	1.571428571	3.25	3.555555556
27	-0.64963	-0.20398	5	2	4	2.25	1.172925464	1.150206914	0.736532602	7	6	1	1.714285714	1.666666667	2	5.25	3.666666667
28	-2.40776	-0.81635	39	2	2.8	3	0.986911794	0.843901189	0.412640981	7	6	1	3	1.166666667	3	4.75	4.555555556
29	0.27394	-0.45167	13	2	1.8	3.375	0.788717547	0.792570236	0.620620156	7	6	4	2.142857143	2.166666667	2.428571429	5.5	5
